# Supplementary material for: HAND1 knockdown disrupts trophoblast global gene expression
Source: Physiol Rep. 2023 Jan 25;11(2):e15553. doi: 10.14814/phy2.15553 (PMC9875743; doi:10.14814/phy2.15553)
Supplement: Supplementary file 2 — Table S1. [file PHY2-11-e15553-s002.xlsx]

## Sheet: Supplemental Table 1
Supplemental Table 1. qPCR primer sequences
Primer	Forward	Reverse
HAND1	5’-GCCCAAACGAAAAGGCTCAG-3’	5’-AGCACGTCCATCAAGTAGGC-3’
Β-Actin	5’-CGCGAGAAGATGACCCAG-3’	5’-TAGCACAGCCTGGATAGCAA-3’
GADD45G	KiqStart Primer - H_GADD45G_1, Gene ID 10912, Ref Seq NM_002521
NPPB	KiqStart Primer - H_NPPB_1, Gene ID 4879, Ref Seq NM_016239
