# Supplementary material for: HAND1 knockdown disrupts trophoblast global gene expression
Source: Physiol Rep. 2023 Jan 25;11(2):e15553. doi: 10.14814/phy2.15553 (PMC9875743; doi:10.14814/phy2.15553)
Supplement: Supplementary file 3 — Table S2. [file PHY2-11-e15553-s003.xlsx]

## Sheet: Supplemental Table 2
Analysis Type:	PANTHER Overrepresentation Test
Annotation Version and Release Date:	GO Ontology database DOI: 10.5281/zenodo.6399963 Released 2022-03-22
Analyzed List:	Client Text Box Input (Homo sapiens)
Reference List:	Homo sapiens (all genes in database)
Test Type:	FISHER
Correction:	BONFERRONI
Bonferroni count:	9201
GO biological process complete	Homo sapiens - REFLIST (20589)	Client Text Box Input (733)	Client Text Box Input (fold Enrichment)	Client Text Box Input (P-value)
positive regulation of nervous system development (GO:0051962)	268	27	2.83	0.0378
regulation of localization (GO:0032879)	1082	72	1.87	0.0099
cell projection organization (GO:0030030)	1131	74	1.84	0.0112
neurogenesis (GO:0022008)	1223	78	1.79	0.0177
positive regulation of multicellular organismal process (GO:0051240)	1491	90	1.7	0.0175
nervous system development (GO:0007399)	2081	116	1.57	0.0216
regulation of multicellular organismal process (GO:0051239)	2721	142	1.47	0.0408
system development (GO:0048731)	3719	193	1.46	0.000559
multicellular organism development (GO:0007275)	4129	205	1.39	0.00483
anatomical structure development (GO:0048856)	5029	244	1.36	0.00113
developmental process (GO:0032502)	5561	266	1.34	0.000703
cellular component organization or biogenesis (GO:0071840)	5659	267	1.33	0.00209
establishment of localization (GO:0051234)	5459	256	1.32	0.00906
multicellular organismal process (GO:0032501)	6472	292	1.27	0.0244
biological regulation (GO:0065007)	12469	508	1.14	0.013
cellular process (GO:0009987)	15176	600	1.11	0.00362
biological_process (GO:0008150)	17859	681	1.07	0.00223
